# Supplementary material for: Effectiveness of a Family Education Intervention Using an AI-Supported Video in Postoperative Care of Children with Cleft Lip and Palate: A Pilot Pre–Post Study
Source: Healthcare (Basel). 2026 Jul 20;14(14):2182. doi: 10.3390/healthcare14142182 (PMC13410092; doi:10.3390/healthcare14142182)
Supplement: Supplementary file 1 [file healthcare-14-02182-s001.zip]

Archive with 3 entries (3 files):
- File S1. AI-supported video-based education.mp4
- File S2. TREND Checklist.pdf
- File S3. Data.sav
